# Supplementary material for: Effect of human papillomavirus (HPV) vaccination on HPV infection and recurrence of HPV related disease after local surgical treatment: A systematic review and meta-analysis
Source: PLoS One. 2024 Dec 31;19(12):e0312128. doi: 10.1371/journal.pone.0312128 (PMC11687797; doi:10.1371/journal.pone.0312128)
Supplement: S1 File — (XLSX) [file pone.0312128.s002.xlsx]

## Sheet: Numbered table of all studies
Numbered table of all studies identified in the literature search
Study ID	Manuscript title	Result
Bartels HC, et al. 2020	Prophylactic human papillomavirus vaccination to prevent recurrence of cervical intraepithelial neoplasia: a meta-analysis	Review
Casajuana-Pérez A, et al. 2022	Effectiveness of Prophylactic Human Papillomavirus Vaccine in the Prevention of Recurrence in Women Conized for HSIL/CIN 2-3: The VENUS Study	Non RCT
Del Pino M, et al. 2020	HPV Vaccination as Adjuvant to Conization in Women with Cervical Intraepithelial Neoplasia: A Study under Real-Life Conditions	Non RCT
Dessole M, et al. 2019	Effectiveness of HPV vaccine in women undergoing LEEP for cervical dysplasia	Non RCT
Di Donato V, et al. 2021	Adjuvant HPV Vaccination to Prevent Recurrent Cervical Dysplasia after Surgical Treatment: A Meta-Analysis	Review
Eriksen DO, et al. 2022	Human papillomavirus vaccination in women undergoing excisional treatment for cervical intraepithelial neoplasia and subsequent risk of recurrence: A systematic review and meta-analysis	Review
Firnhaber C, et al. 2019	HV vaccine with leep did not prevent recurrent cervical HSIL in HIV-infected women	Non RCT
Firnhaber C, et al. 2021	Immunodeficiency Virus: A Randomized, Double-blind, Placebo-controlled Trial	Included
Garcia F, et al. 2004	ZYC101a for treatment of high-grade cervical intraepithelial neoplasia: a randomized controlled trial	Irrelevent theme
Garland SM, et al. 2016	Prior human papillomavirus-16/18 AS04-adjuvanted vaccination prevents recurrent high grade cervical intraepithelial neoplasia after definitive surgical therapy: Post-hoc analysis from a randomized controlled trial	Included
Giannini A, et al. 2023	Outcomes of High-Grade Cervical Dysplasia with Positive Margins and HPV Persistence after Cervical Conization	Non RCT
Gosens KCM, et al. 2021	HPV vaccination to prevent recurrence of anal intraepithelial neoplasia in HIV+ MSM	Irrelevent theme
Harper DM, et al. 2019	The efficacy and safety of Tipapkinogen Sovacivec therapeutic HPV vaccine in cervical intraepithelial neoplasia grades 2 and 3: Randomized controlled phase II trial with 2.5 years of follow-up	Study design
Hildesheim A, et al. 2016	Impact of human papillomavirus (HPV) 16 and 18 vaccination on prevalent infections and rates of cervical lesions after excisional treatment	Included
Ibrahim Khalil A, et al. 2023	Efficacy and safety of therapeutic HPV vaccines to treat CIN 2/CIN 3 lesions: a systematic review and meta-analysis of phase II/III clinical trials	Review
Jentschke M, et al. 2020	Prophylactic HPV vaccination after conization: A systematic review and meta-analysis	Review
Joura EA, et al. 2012	Effect of the human papillomavirus (HPV) quadrivalent vaccine in a subgroup of women with cervical and vulvar disease: Retrospective pooled analysis of trial data	Included
Kang WD, et al. 2013	Is vaccination with quadrivalent HPV vaccine after loop electrosurgical excision procedure effective in preventing recurrence in patients with high-grade cervical intraepithelial neoplasia (CIN2-3)?	Non RCT
Karimi-Zarchi M, et al. 2020	Can the prophylactic quadrivalent HPV vaccine be used as a therapeutic agent in women with CIN? A randomized trial	Included
Karita HCS, et al. 2022	Effect of Human Papillomavirus Vaccine to Interrupt Recurrence of Vulvar and Anal Neoplasia (VIVA): a Randomized, Placebo-Controlled Trial	Included
Kaufmann AM, et al. 2007	Vaccination trial with HPV16 L1E7 chimeric virus-like particles in women suffering from high grade cervical intraepithelial neoplasia (CIN 2/3)	Irrelevent theme
Kawana K, et al. 2023	Phase I/II randomized clinical trial of an oral therapeutic vaccine targeting HPV for treatment of CIN2/3	Irrelevent theme
La Torre G, et al. 2007	HPV vaccine efficacy in preventing persistent cervical HPV infection: a systematic review and meta-analysis	Review
Lichter K, et al. 2020	Adjuvant Human Papillomavirus Vaccine to Reduce Recurrent Cervical Dysplasia in Unvaccinated Women: A Systematic Review and Meta-analysis	Review
Pieralli A, et al. 2018	Indication of prophylactic vaccines as a tool for secondary prevention in HPV-linked disease	Included
Rambout L, et al. 2007	Prophylactic vaccination against human papillomavirus infection and disease in women: a systematic review of randomized controlled trials	Review
Zarochentseva NV, et al. 2021	Effectiveness of hpv vaccination in preventing recurrent cervical intraepithelial neoplasia after excisional treatment	Non RCT
Zhang CQ, et al. 2019	Safety and Immunogenicity of a Nonadjuvant Human Papillomavirus Type 6 Virus-like Particle Vaccine in Recurrent Respiratory Papillomatosis	Non RCT
Zhao S, et al. 2020	Impact of HPV-16/18 AS04-adjuvanted vaccine on preventing subsequent infection and disease after excision treatment: post-hoc analysis from a randomized controlled tria	Included
La Torre G, et al. 2007	HPV vaccine efficacy in preventing persistent cervical HPV infection: a systematic review and meta-analysis	Review
Bartels HC, et al. 2020	Prophylactic human papillomavirus vaccination to prevent recurrence of cervical intraepithelial neoplasia: a meta-analysis	Review
Casajuana-Pérez A, et al. 2022	Effectiveness of Prophylactic Human Papillomavirus Vaccine in the Prevention of Recurrence in Women Conized for HSIL/CIN 2-3: The VENUS Study	Non RCT
Dessole M, et al. 2019	Effectiveness of HPV vaccine in women undergoing LEEP for cervical dysplasia	Non RCT
Di Donato V, et al. 2021	Adjuvant HPV Vaccination to Prevent Recurrent Cervical Dysplasia after Surgical Treatment: A Meta-Analysis	Review
Eriksen DO, et al. 2022	Human papillomavirus vaccination in women undergoing excisional treatment for cervical intraepithelial neoplasia and subsequent risk of recurrence: A systematic review and meta-analysis	Review
Firnhaber C, et al. 2019	HV vaccine with leep did not prevent recurrent cervical HSIL in HIV-infected women	Non RCT
Giannini A, et al. 2023	Outcomes of High-Grade Cervical Dysplasia with Positive Margins and HPV Persistence after Cervical Conization	Non RCT
Kang WD, et al. 2013	Is vaccination with quadrivalent HPV vaccine after loop electrosurgical excision procedure effective in preventing recurrence in patients with high-grade cervical intraepithelial neoplasia (CIN2-3)?	Non RCT
Kaufmann AM, et al. 2007	Vaccination trial with HPV16 L1E7 chimeric virus-like particles in women suffering from high grade cervical intraepithelial neoplasia (CIN 2/3)	Irrelevent theme
Kawana K, et al. 2023	Phase I/II randomized clinical trial of an oral therapeutic vaccine targeting HPV for treatment of CIN2/3	Irrelevent theme
Kechagias KS, et al. 2022	Role of human papillomavirus (HPV) vaccination on HPV infection and recurrence of HPV related disease after local surgical treatment: systematic review and meta-analysis	Review
Zarochentseva NV, et al. 2021	Effectiveness of hpv vaccination in preventing recurrent cervical intraepithelial neoplasia after excisional treatment	Non RCT
Zhang CQ, et al. 2019	Safety and Immunogenicity of a Nonadjuvant Human Papillomavirus Type 6 Virus-like Particle Vaccine in Recurrent Respiratory Papillomatosis	Non RCT
Firnhaber C, et al. 2021	Human Papillomavirus Vaccination Prior to Loop Electroexcision Procedure Does Not Prevent Recurrent Cervical High-grade Squamous Intraepithelial Lesions in Women Living With Human Immunodeficiency Virus: A Randomized, Double-blind, Placebo-controlled Trial	Irrelevent theme
FUTURE II Study Group 2007	Prophylactic efficacy of a quadrivalent human papillomavirus (HPV) vaccine in women with virological evidence of HPV infection	Irrelevent theme
TOMBOLA Group 2009	Biopsy and selective recall compared with immediate large loop excision in management of women with low grade abnormal cervical cytology referred for colposcopy: multicentre randomised controlled trial	Irrelevent theme
Anderson JS, et al. 2009	A randomized, placebo-controlled, dose-escalation study to determine the safety, tolerability, and immunogenicity of an HPV-16 therapeutic vaccine in HIV-positive participants with oncogenic HPV infection of the anus	Irrelevent theme
Apter D, et al. 2015	Efficacy of human papillomavirus 16 and 18 (HPV-16/18) AS04-adjuvanted vaccine against cervical infection and precancer in young women: final event-driven analysis of the randomized, double-blind PATRICIA trial	Review
Barnabas RV, et al. 2023	Durability of single-dose HPV vaccination in young Kenyan women: randomized controlled trial 3-year results	Review
Choi YJ, et al. 2020	A Phase II, Prospective, Randomized, Multicenter, Open-Label Study of GX-188E, an HPV DNA Vaccine, in Patients with Cervical Intraepithelial Neoplasia 3	Non RCT
Dillner J, et al. 2010	Four year efficacy of prophylactic human papillomavirus quadrivalent vaccine against low grade cervical, vulvar, and vaginal intraepithelial neoplasia and anogenital warts: randomised controlled trial	Irrelevent theme
Dobson SRM, et al. 2013	Immunogenicity of 2 doses of HPV vaccine in younger adolescents vs 3 doses in young women: A randomized clinical trial	Irrelevent theme
Gilca V, et al. 2018	Immunogenicity and safety of a mixed vaccination schedule with one dose of nonavalent and one dose of bivalent HPV vaccine versus two doses of nonavalent vaccine – A randomized clinical trial	Irrelevent theme
Gupta S, et al. 2013	Efficacy and safety of intralesional (IL) injection of mycobacterium w Vaccine Vs. Imiquimod Cream in the treatment of anogenital warts: a double blind randomised trial	Irrelevent theme
Hildesheim A, et al. 2007	Effect of human papillomavirus 16/18 L1 viruslike particle vaccine among young women with preexisting infection: A randomized trial	Irrelevent theme
Humeau L, et al. 2014	DNA vaccine VGX-3100 with electroporation induces regression of cervical intraepithelial neoplasia 2/3 and clears HPV infection with robust T cell responses: results of a randomized, double-blind, placebo-controlled Phase II trial	Irrelevent theme
Joura E. 2017	Long-term efficacy and immunogenicity of the 9-valent human papillomavirus vaccine: final analyses of a double-blind, randomized clinical study	Irrelevent theme
Konno R, et al. 2010	Efficacy of human papillomavirus 16/18 AS04-adjuvanted vaccine in Japanese women aged 20 to 25 years: interim analysis of a phase 2 double-blind, randomized, controlled trial	Irrelevent theme
Lehtinen M, et al. 2012	Overall efficacy of HPV-16/18 AS04-adjuvanted vaccine against grade 3 or greater cervical intraepithelial neoplasia: 4-year end-of-study analysis of the randomised, double-blind PATRICIA trial	Irrelevent theme
Mikamo H, et al. 2019	Efficacy, safety, and immunogenicity of a quadrivalent HPV vaccine in Japanese men: A randomized, Phase 3, placebo-controlled study	Irrelevent theme
Paavonen J, et al. 2009	Efficacy of human papillomavirus (HPV)-16/18 AS04-adjuvanted vaccine against cervical infection and precancer caused by oncogenic HPV types (PATRICIA): final analysis of a double-blind, randomised study in young women	Irrelevent theme
Reisinger KS, et al. 2007	Safety and persistent immunogenicity of a quadrivalent human papillomavirus types 6, 11, 16, 18 L1 virus-like particle vaccine in preadolescents and adolescents: a randomized controlled trial	Irrelevent theme
Skinner SR, et al. 2014	Efficacy, safety, and immunogenicity of the human papillomavirus 16/18 AS04-adjuvanted vaccine in women older than 25 years: 4-year interim follow-up of the phase 3, double-blind, randomised controlled VIVIANE study	Irrelevent theme
Tejada RA, et al. 2017	Human papillomavirus vaccine efficacy in the prevention of anogenital warts: systematic review and meta-analysis	Review
Villa LL, et al. 2005	Prophylactic quadrivalent human papillomavirus (types 6, 11, 16, and 18) L1 virus-like particle vaccine in young women: a randomised double-blind placebo-controlled multicentre phase II efficacy trial	Irrelevent theme
Wei L, et al. 2019	Efficacy of quadrivalent human papillomavirus vaccine against persistent infection and genital disease in Chinese women: a randomized, placebo-controlled trial with 78-month follow-up	Irrelevent theme
Zhu FC, et al. 2014	Efficacy, immunogenicity and safety of the HPV-16/18 AS04-adjuvanted vaccine in healthy Chinese women aged 18-25 years: results from a randomized controlled trial	Irrelevent theme
